# Supplementary material for: Protocol Optimization for Direct Reprogramming of Primary Human Fibroblast into Induced Striatal Neurons
Source: Int J Mol Sci. 2023 Apr 5;24(7):6799. doi: 10.3390/ijms24076799 (PMC10095147; doi:10.3390/ijms24076799)
Supplement: Supplementary file 1 [file ijms-24-06799-s001.zip]

Archive with 1 entries (1 files):
- ijms-2269217-supplementary.pdf
